# Supplementary material for: Disease Activity Is Associated with Obesity in Newly Diagnosed Pediatric Patients with Ulcerative Colitis
Source: Int J Environ Res Public Health. 2022 Dec 1;19(23):16091. doi: 10.3390/ijerph192316091 (PMC9738058; doi:10.3390/ijerph192316091)
Supplement: Supplementary file 1 [file ijerph-19-16091-s001.zip]

Archive with 1 entries (1 files):
- ijerph-1989856-supplementary.pdf
